# Supplementary material for: A Strategy Inspired by the Cicada Shedding Its Skin for Synthesizing the Natural Material NaFe3S5·2H2O
Source: Adv Sci (Weinh). 2023 May 10;10(21):2301324. doi: 10.1002/advs.202301324 (PMC10375171; doi:10.1002/advs.202301324)
Supplement: Supplementary file 2 — Supporting Information [file ADVS-10-2301324-s001.cif]

data_NFS\(2)
_audit_creation_date              2023-02-17
_audit_creation_method            'Materials Studio'
_symmetry_space_group_name_H-M    'P1'
_symmetry_Int_Tables_number       1
_symmetry_cell_setting            triclinic
loop_
_symmetry_equiv_pos_as_xyz
  x,y,z
_cell_length_a                    7.4090
_cell_length_b                    9.8810
_cell_length_c                    6.4410
_cell_angle_alpha                 90.0000
_cell_angle_beta                  90.0000
_cell_angle_gamma                 90.0000
loop_
_atom_site_label
_atom_site_type_symbol
_atom_site_fract_x
_atom_site_fract_y
_atom_site_fract_z
_atom_site_U_iso_or_equiv
_atom_site_adp_type
_atom_site_occupancy
S1     S    -0.00000   0.50000   0.00000   0.00000  Uiso   1.00
S2     S     0.50000   0.00000   0.50000   0.00000  Uiso   1.00
S3     S     0.79240   0.00770   0.50000   0.00000  Uiso   1.00
S4     S     0.19089   0.60756   0.50000   0.00000  Uiso   1.00
S5     S     0.53673   0.33609   0.50000   0.00000  Uiso   1.00
S6     S     0.05758   0.35666   0.50000   0.00000  Uiso   1.00
S7     S     0.01297   0.14065   0.50000   0.00000  Uiso   1.00
Fe8    Fe    0.27234   0.80439   0.50000   0.00000  Uiso   1.00
Fe9    Fe    0.31193   0.43580   0.50000   0.00000  Uiso   1.00
Na10   Na    0.33558   0.19368   0.50000   0.00000  Uiso   1.00
S11    S     0.20760   0.99230   0.50000   0.00000  Uiso   1.00
S12    S     0.80911   0.39244   0.50000   0.00000  Uiso   1.00
S13    S     0.46327   0.66391   0.50000   0.00000  Uiso   1.00
S14    S     0.94242   0.64334   0.50000   0.00000  Uiso   1.00
S15    S     0.98703   0.85935   0.50000   0.00000  Uiso   1.00
Fe16   Fe    0.72766   0.19561   0.50000   0.00000  Uiso   1.00
Fe17   Fe    0.68807   0.56420   0.50000   0.00000  Uiso   1.00
Na18   Na    0.66442   0.80632   0.50000   0.00000  Uiso   1.00
S19    S     0.70760   0.50770   0.00000   0.00000  Uiso   1.00
S20    S     0.30911   0.10756   0.00000   0.00000  Uiso   1.00
S21    S     0.96327   0.83609  -0.00000   0.00000  Uiso   1.00
S22    S     0.44242   0.85666  -0.00000   0.00000  Uiso   1.00
S23    S     0.48703   0.64065  -0.00000   0.00000  Uiso   1.00
Fe24   Fe    0.22766   0.30439   0.00000   0.00000  Uiso   1.00
Fe25   Fe    0.18807   0.93580   0.00000   0.00000  Uiso   1.00
Na26   Na    0.16442   0.69368  -0.00000   0.00000  Uiso   1.00
S27    S     0.29240   0.49230   0.00000   0.00000  Uiso   1.00
S28    S     0.69089   0.89244  -0.00000   0.00000  Uiso   1.00
S29    S     0.03673   0.16391   0.00000   0.00000  Uiso   1.00
S30    S     0.55758   0.14334  -0.00000   0.00000  Uiso   1.00
S31    S     0.51297   0.35935  -0.00000   0.00000  Uiso   1.00
Fe32   Fe    0.77234   0.69561  -0.00000   0.00000  Uiso   1.00
Fe33   Fe    0.81193   0.06420   0.00000   0.00000  Uiso   1.00
Na34   Na    0.83558   0.30632  -0.00000   0.00000  Uiso   1.00
loop_
_geom_bond_atom_site_label_1
_geom_bond_atom_site_label_2
_geom_bond_distance
_geom_bond_site_symmetry_2
_ccdc_geom_bond_type
S1     Fe24    2.565   .     S
S1     Fe32    2.565   1_455 S
S1     S27     2.168   .     S
S1     S19     2.168   1_455 S
S1     Na26    2.269   .     S
S1     Na34    2.269   1_455 S
S2     Fe8     2.565   1_545 S
S2     Fe16    2.565   .     S
S2     S11     2.168   1_545 S
S2     S3      2.168   .     S
S2     Na10    2.269   .     S
S2     Na18    2.269   1_545 S
S3     S7      2.097   1_655 S
S3     Fe16    1.918   .     S
S3     S15     2.056   1_545 S
S3     Na18    2.204   1_545 S
S4     Fe8     2.036   .     S
S4     Fe9     1.919   .     S
S4     S14     1.875   1_455 S
S4     S13     2.093   .     S
S5     Fe9     1.935   .     S
S5     S12     2.093   .     S
S5     Fe17    2.517   .     S
S5     Fe16    1.982   .     S
S5     Na10    2.050   .     S
S6     S7      2.160   .     S
S6     Fe9     2.040   .     S
S6     S12     1.875   1_455 S
S6     Na10    2.614   .     S
S7     S3      2.097   1_455 S
S7     S11     2.056   1_545 S
S7     Fe16    2.183   1_455 S
S7     Na10    2.447   .     S
Fe8    S2      2.565   1_565 S
Fe8    S11     1.918   .     S
Fe8    S13     1.982   .     S
Fe8    S15     2.183   1_455 S
Fe8    Na18    2.905   .     S
Fe9    S13     2.517   .     S
Fe9    Na10    2.399   .     S
Na10   S11     2.204   1_545 S
Na10   Fe16    2.905   .     S
S11    S15     2.097   1_455 S
S11    S2      2.168   1_565 S
S11    S7      2.056   1_565 S
S11    Na10    2.204   1_565 S
S12    Fe16    2.036   .     S
S12    Fe17    1.919   .     S
S12    S6      1.875   1_655 S
S13    Fe17    1.935   .     S
S13    Na18    2.050   .     S
S14    S15     2.160   .     S
S14    Fe17    2.040   .     S
S14    S4      1.875   1_655 S
S14    Na18    2.614   .     S
S15    S11     2.097   1_655 S
S15    S3      2.056   1_565 S
S15    Fe8     2.183   1_655 S
S15    Na18    2.447   .     S
Fe16   S7      2.183   1_655 S
Fe17   Na18    2.399   .     S
Na18   S3      2.204   1_565 S
Na18   S2      2.269   1_565 S
S19    S23     2.097   .     S
S19    S1      2.168   1_655 S
S19    Fe32    1.918   .     S
S19    S31     2.056   .     S
S19    Na34    2.204   .     S
S20    Fe24    2.036   .     S
S20    Fe25    1.919   1_545 S
S20    S30     1.875   .     S
S20    S29     2.093   .     S
S21    Fe25    1.935   1_655 S
S21    S28     2.093   .     S
S21    Fe33    2.517   1_565 S
S21    Fe32    1.982   .     S
S21    Na26    2.050   1_655 S
S22    S23     2.160   .     S
S22    Fe25    2.040   .     S
S22    S28     1.875   .     S
S22    Na26    2.614   .     S
S23    S27     2.056   .     S
S23    Fe32    2.183   .     S
S23    Na26    2.447   .     S
Fe24   S27     1.918   .     S
Fe24   S29     1.982   .     S
Fe24   S31     2.183   .     S
Fe24   Na34    2.905   1_455 S
Fe25   S21     1.935   1_455 S
Fe25   S20     1.919   1_565 S
Fe25   S29     2.517   1_565 S
Fe25   Na26    2.399   .     S
Na26   S21     2.050   1_455 S
Na26   S27     2.204   .     S
Na26   Fe32    2.905   1_455 S
S27    S31     2.097   .     S
S28    Fe32    2.036   .     S
S28    Fe33    1.919   1_565 S
S29    Fe33    1.935   1_455 S
S29    Fe25    2.517   1_545 S
S29    Na34    2.050   1_455 S
S30    S31     2.160   .     S
S30    Fe33    2.040   .     S
S30    Na34    2.614   .     S
S31    Na34    2.447   .     S
Fe32   S1      2.565   1_655 S
Fe32   Na26    2.905   1_655 S
Fe33   S29     1.935   1_655 S
Fe33   S28     1.919   1_545 S
Fe33   S21     2.517   1_545 S
Fe33   Na34    2.399   .     S
Na34   Fe24    2.905   1_655 S
Na34   S29     2.050   1_655 S
Na34   S1      2.269   1_655 S
